# Supplementary material for: Albumin levels predict mortality in sepsis patients with acute kidney injury undergoing continuous renal replacement therapy: a secondary analysis based on a retrospective cohort study
Source: BMC Nephrol. 2022 Feb 2;23:52. doi: 10.1186/s12882-021-02629-y (PMC8812024; doi:10.1186/s12882-021-02629-y)
Supplement: Supplementary file 2 — Additional file 2: Table S2. [file 12882_2021_2629_MOESM2_ESM.xlsx]

## Sheet: Table S2
Table S2. Results of multiple imputation of multiple Cox analysis (combined based on Rubin's Rule)
Models (death at 28 days)	Non-adjusted	Adjust I	Adjust II	Fully-adjusted
ALB(g/dl)	0.70 (0.61, 0.80) <0.0001	0.75 (0.65, 0.87) 0.0001	0.73 (0.63, 0.85) <0.0001	0.72 (0.61, 0.84) <0.0001
ALB tertiles
low	Ref	Ref	Ref	Ref
medium	0.83 (0.68, 1.02) 0.0713	0.83 (0.68, 1.02) 0.0839	0.78 (0.63, 0.96) 0.0186	0.76 (0.61, 0.94) 0.0131
high	0.62 (0.50, 0.76) <0.0001	0.67 (0.54, 0.82) 0.0001	0.63 (0.51, 0.78) <0.0001	0.61 (0.48, 0.76) <0.0001
Models (death at 90 days)	Non-adjusted	Adjust I	Adjust II	Fully-adjusted
ALB(g/dl)	0.70 (0.61, 0.80) <0.0001	0.75 (0.65, 0.87) 0.0001	0.73 (0.63, 0.85) <0.0001	0.72 (0.61, 0.84) <0.0001
ALB tertiles
low	Ref	Ref	Ref	Ref
medium	0.83 (0.68, 1.02) 0.0713	0.83 (0.68, 1.02) 0.0839	0.78 (0.63, 0.96) 0.0186	0.76 (0.61, 0.94) 0.0131
high	0.62 (0.50, 0.76) <0.0001	0.67 (0.54, 0.82) 0.0001	0.63 (0.51, 0.78) <0.0001	0.61 (0.48, 0.76) <0.0001
