# Supplementary material for: Albumin levels predict mortality in sepsis patients with acute kidney injury undergoing continuous renal replacement therapy: a secondary analysis based on a retrospective cohort study
Source: BMC Nephrol. 2022 Feb 2;23:52. doi: 10.1186/s12882-021-02629-y (PMC8812024; doi:10.1186/s12882-021-02629-y)
Supplement: Supplementary file 3 — Additional file 3: Table S3. [file 12882_2021_2629_MOESM3_ESM.xlsx]

## Sheet: Table S3
Table S3. Results of threshold effect and log likelihood ratio
Endpoints	Death at 28days	Death at 28days	Death at 90 days	Death at 90 days
Adjusted variables	variables in Adjust I	variables in Adjust II	variables in Adjust I	variables in Adjust II
Linear correlation HR(95%CI) P value	0.74 (0.63, 0.88) 0.0004	0.75 (0.62, 0.90) 0.0024	0.75 (0.65, 0.87) 0.0001	0.73 (0.63, 0.86) <0.0001
Non-linear correlation
ALB inflection point(g/dl) 95%CI	2.20(2.10, 2.24)	2.10(1.80, 2.21)	1.84(1.79, 2.01)	1.80(1.79, 2.01)
< inflection point HR(95%CI) P value	0.96 (0.61, 1.52) 0.8749	1.03 (0.58, 1.83) 0.9269	0.94 (0.54, 1.66) 0.8376	1.12 (0.58, 2.18) 0.7351
> inflection point HR(95%CI) P value	0.67 (0.53, 0.85) 0.0009	0.67 (0.51, 0.87) 0.0029	0.73 (0.61, 0.86) 0.0002	0.68 (0.57, 0.82) <0.0001
Log likelihood ratio test P value	0.206	0.22	0.394	0.148
