# Supplementary material for: Albumin levels predict mortality in sepsis patients with acute kidney injury undergoing continuous renal replacement therapy: a secondary analysis based on a retrospective cohort study
Source: BMC Nephrol. 2022 Feb 2;23:52. doi: 10.1186/s12882-021-02629-y (PMC8812024; doi:10.1186/s12882-021-02629-y)
Supplement: Supplementary file 4 — Additional file 4: Table S4. [file 12882_2021_2629_MOESM4_ESM.xlsx]

## Sheet: Table S4
Table S4. Results of subgroup analyses and tests for interaction
Subgroups	N	Death at 28 days	P for interaction	Subgroups2	N3	Death at 90 days	P for interaction4
Age (years)			0.9000	Age (years)			0.0996
<60	271	0.76 (0.51, 1.14) 0.1885		<60	271	0.92 (0.69, 1.25) 0.6080
>=60	523	0.72 (0.58, 0.90) 0.0035		>=60	523	0.67 (0.56, 0.81) <0.0001
Sex			0.4206	Sex			0.8087
Male	492	0.66 (0.51, 0.85) 0.0011		Male	492	0.75 (0.61, 0.93) 0.0094
Female	302	0.76 (0.55, 1.05) 0.0947		Female	302	0.66 (0.52, 0.85) 0.0011
K (mmol/L)			0.2327	K (mmol/L)			0.7317
<3.5	65	0.30 (0.07, 1.30) 0.1081		<3.5	65	0.73 (0.37, 1.42) 0.3509
>=3.5, <5.5	560	0.66 (0.52, 0.84) 0.0007		>=3.5, <5.5	560	0.71 (0.58, 0.85) 0.0003
>=5.5	164	0.88 (0.56, 1.37) 0.5649		>=5.5	164	0.68 (0.46, 1.01) 0.0531
HCO3 (mmol/L)			0.0020	HCO3 (mmol/L)			0.0235
<22	546	0.79 (0.63, 0.99) 0.0445		<22	546	0.75 (0.62, 0.92) 0.0049
>=22	138	0.11 (0.04, 0.29) <0.0001		>=22	138	0.33 (0.18, 0.60) 0.0003
P (mg/dL)			0.5641	P (mg/dL)			0.6013
<4.3	233	0.70 (0.49, 1.00) 0.0499		<4.3	233	0.76 (0.58, 1.00) 0.0530
>=4.3	531	0.78 (0.61, 0.99) 0.0415		>=4.3	531	0.71 (0.58, 0.87) 0.0010
aCCI score			0.1749	aCCI score			0.1835
low	380	0.66 (0.50, 0.87) 0.0029		low	380	0.73 (0.59, 0.91) 0.0056
high	414	0.82 (0.61, 1.09) 0.1653		high	414	0.78 (0.62, 0.98) 0.0317
BMI (kg/m2)			0.9286	BMI (kg/m2)			0.5487
<18.5	67	0.87 (0.46, 1.62) 0.6595		<18.5	67	0.77 (0.45, 1.30) 0.3258
>=18.5, <23.9	359	0.74 (0.54, 1.01) 0.0568		>=18.5, <23.9	359	0.72 (0.56, 0.93) 0.0103
>=23.9	352	0.69 (0.50, 0.94) 0.0178		>=23.9	352	0.71 (0.54, 0.92) 0.0107
SBP (mmHg)			0.4027	SBP (mmHg)			0.2975
<90	94	0.53 (0.27, 1.04) 0.0641		<90	94	0.86 (0.47, 1.57) 0.6228
>=90	698	0.75 (0.61, 0.91) 0.0041		>=90	698	0.71 (0.60, 0.84) <0.0001
DBP (mmHg)			0.8565	DBP (mmHg)			0.5435
<60	379	0.72 (0.56, 0.93) 0.0116		<60	379	0.71 (0.57, 0.89) 0.0024
>=60	413	0.75 (0.56, 1.00) 0.0490		>=60, <90	413	0.77 (0.61, 0.96) 0.0222
MAP (mmHg)			0.5841	MAP (mmHg)			0.8580
<70	237	0.79 (0.57, 1.10) 0.1701		<70	237	0.77 (0.58, 1.02) 0.0699
>=70	557	0.68 (0.53, 0.87) 0.0019		>=70	557	0.69 (0.56, 0.86) 0.0006
MV			0.0738	MV			0.1387
No	166	1.06 (0.61, 1.85) 0.8246		No	166	0.88 (0.61, 1.29) 0.5247
Yes	627	0.69 (0.56, 0.78) 0.0005		Yes	627	0.70 (0.59, 0.83) <0.0001
WBC (per μL)			0.5965	WBC (per μL)			0.2820
<4000	332	0.72 (0.54, 0.96) 0.0247		<10000	332	0.76 (0.59, 0.98) 0.0372
>=4000	457	0.71 (0.54, 0.93) 0.0127		>=10000	457	0.68 (0.53, 0.86) 0.0015
HGB (g/dL)			0.7951	HGB (g/dL)			0.6824
<12	677	0.75 (0.61, 0.92) 0.0055		<12	677	0.74 (0.63, 0.88) 0.0005
>=12	116	0.68 (0.38, 1.21) 0.1885		>=12	116	0.69 (0.42, 1.16) 0.1600
BUN (mg/dl)			0.3994	BUN (mg/dl)			0.9814
low	256	0.77 (0.55, 1.08) 0.1344		low	256	0.78 (0.60, 1.00) 0.0523
medium	268	0.60 (0.40, 0.90) 0.0133		medium	268	0.66 (0.47, 0.92) 0.0131
high	268	0.76 (0.53, 1.08) 0.1235		high	268	0.69 (0.52, 0.92) 0.0120
Cr (mg/dl)			0.0772	Cr (mg/dl)			0.4669
low	265	0.70 (0.50, 0.99) 0.0420		low	265	0.70 (0.53, 0.94) 0.0159
medium	263	0.59 (0.44, 0.81) 0.0010		medium	263	0.64 (0.49, 0.84) 0.0013
high	265	0.98 (0.64, 1.49) 0.9159		high	265	0.89 (0.66, 1.21) 0.4662
CRP (mg/L)			0.1465	CRP (mg/L)			0.0195
low	210	1.01 (0.69, 1.48) 0.9549		low	210	1.04 (0.75, 1.43) 0.8311
medium	209	0.76 (0.55, 1.07) 0.1193		medium	209	0.70 (0.50, 0.97) 0.0320
high	209	0.56 (0.38, 0.83) 0.0037		high	209	0.54 (0.38, 0.77) 0.0007
GFR (ml/min1.73m2)			0.1711	GFR (ml/min1.73m2)			0.5188
low	262	0.93 (0.61, 1.41) 0.7243		low	262	0.85 (0.62, 1.16) 0.3068
medium	263	0.57 (0.41, 0.79) 0.0008		medium	263	0.66 (0.50, 0.86) 0.0019
high	267	0.60 (0.42, 0.86) 0.0048		high	267	0.68 (0.52, 0.90) 0.0066
UO (ml)			0.8737	UO (ml)			0.0933
low	263	0.71 (0.54, 0.94) 0.0156		low	263	0.62 (0.49, 0.78) <0.0001
medium	249	0.64 (0.42, 0.97) 0.0361		medium	249	0.66 (0.47, 0.93) 0.0162
high	277	0.71 (0.45, 1.11) 0.1332		high	277	1.04 (0.77, 1.41) 0.7782
APACHE-II			0.7012	APACHE-II			0.8155
low	379	0.77 (0.57, 1.06) 0.1079		low	379	0.76 (0.59, 0.97) 0.0262
high	403	0.72 (0.57, 0.92) 0.0081		high	403	0.70 (0.57, 0.85) 0.0005
SOFA			0.6208	SOFA			0.4737
low	350	0.65 (0.47, 0.89) 0.0077		low	350	0.68 (0.53, 0.88) 0.0027
high	441	0.73 (0.57, 0.94) 0.0165		high	441	0.74 (0.60, 0.91) 0.0050
CRRT cause			0.4954	CRRT cause			0.3823
Volume overload	102	0.38 (0.16, 0.92) 0.0327		Volume overload	102	0.51 (0.27, 0.96) 0.0381
metablic acidosis	183	0.74 (0.51, 1.08) 0.1144		metablic acidosis	183	0.69 (0.50, 0.95) 0.0229
hyperkalemia	39	0.81 (0.07, 8.88) 0.8597		hyperkalemia	39	0.43 (0.16, 1.13) 0.0865
uremia	81	0.57 (0.21, 1.53) 0.2628		uremia	81	0.41 (0.19, 0.88) 0.0213
oliguria	205	1.01 (0.68, 1.50) 0.9411		oliguria	205	0.85 (0.62, 1.16) 0.3067
others	184	0.64 (0.42, 0.99) 0.0462		others	184	0.79 (0.56, 1.11) 0.1696
CRRT dose (ml/kg)			0.0491	CRRT dose (ml/kg)			0.2426
low	266	0.80 (0.57, 1.14) 0.2247		low	266	0.78 (0.58, 1.03) 0.0768
medium	265	0.49 (0.33 0.73) 0.0004		medium	265	0.59 (0.43, 0.82) 0.0013
high	263	0.88 (0.61, 1.26) 0.4896		high	263	0.79 (0.61, 1.03) 0.0810
AKIN stage			0.8788	AKIN stage			0.8366
stage Ⅱ	214	0.62 (0.39, 0.98) 0.0403		stage Ⅱ	214	0.73 (0.51, 1.06) 0.1035
stage Ⅲ	580	0.75 (0.60, 0.93) 0.0093		stage Ⅲ	580	0.73 (0.61, 0.87) 0.0004
